# Supplementary material for: Temperature-Dependent Structural Properties of Nickel and Cobalt Selenite Hydrates as Solar Water Evaporators
Source: Materials (Basel). 2024 May 21;17(11):2482. doi: 10.3390/ma17112482 (PMC11173136; doi:10.3390/ma17112482)
Supplement: Supplementary file 1 [file materials-17-02482-s001.zip]

Archive with 1 entries (1 files):
- materials-2964278-supplementary.pdf
